# Supplementary material for: Quantifying Inter- and Intra-Population Niche Variability Using Hierarchical Bayesian Stable Isotope Mixing Models
Source: PLoS One. 2009 Jul 9;4(7):e6187. doi: 10.1371/journal.pone.0006187 (PMC2704373; doi:10.1371/journal.pone.0006187)
Supplement: Appendix S1 — Supporting documents to help researchers evaluate, interpret, and apply the modeling approaches used in this article. (0.34 MB ZIP) [file pone.0006187.s001.zip]

Archive with 4 entries (4 files):
- Detailed_model_math.pdf
- Simulation_and_Model_Run_Walkthrough.pdf
- Stepping_through_BUGS_code.pdf
- working_example.zip
